# Supplementary material for: RNA Sequencing Reveals Candidate Genes and Pathways Associated with Resistance to MDM2 Antagonist Idasanutlin in TP53 Wild-Type Chronic Lymphocytic Leukemia
Source: Biomedicines. 2024 Jun 22;12(7):1388. doi: 10.3390/biomedicines12071388 (PMC11274024; doi:10.3390/biomedicines12071388)
Supplement: Supplementary file 1 [file biomedicines-12-01388-s001.zip]

Archive with 1 entries (1 files):
- biomedicines-3043217-supplementary.pdf
